# Supplementary material for: The NEAT1_2/miR-491 Axis Modulates Papillary Thyroid Cancer Invasion and Metastasis Through TGM2/NFκb/FN1 Signaling
Source: Front Oncol. 2021 Mar 2;11:610547. doi: 10.3389/fonc.2021.610547 (PMC7960914; doi:10.3389/fonc.2021.610547)
Supplement: Supplement Material 1 — The top 200 significantly upregulated genes in the TGM2 high-expression group. [file Table_1.xlsx]

## Sheet: Sheet1
gene2	cor	pvalue
OSMR	0.81	1.05825e-116
ARNTL2	0.776	2.93445e-101
CDC42EP3	0.775	1.09828e-100
CFH	0.773	6.97913e-100
ALOX5	0.762	2.17099e-95
PSTPIP2	0.751	3.85795e-91
BIRC3	0.75	4.49041e-91
NABP1	0.745	5.33025e-89
LYN	0.744	1.51252e-88
MICAL2	0.74	2.39053e-87
DST	0.737	2.00401e-86
DRAM1	0.736	4.5206e-86
CXCL16	0.735	1.64489e-85
STAT1	0.735	1.54463e-85
FN1	0.734	4.59682e-85
ITGA2	0.732	1.15337e-84
SLC6A14	0.732	1.39688e-84
RAB27B	0.73	8.87488e-84
ACTBL2	0.728	4.04804e-83
RP4-564M11.2	0.728	4.27169e-83
LDLR	0.727	5.6277e-83
TAP1	0.726	1.94355e-82
AHNAK2	0.725	3.39708e-82
CLEC2B	0.723	1.26481e-81
MYO1G	0.723	1.73545e-81
HRH1	0.722	2.24951e-81
LOX	0.722	3.14703e-81
ADAMTS14	0.721	8.32859e-81
STK17B	0.721	9.0421e-81
HAPLN3	0.72	1.24351e-80
ANXA2	0.719	2.10217e-80
B4GALT5	0.719	4.21121e-80
ICAM1	0.719	3.46923e-80
GPR115	0.718	8.40455e-80
ITGB2	0.717	1.1235e-79
RUNX1	0.717	9.60715e-80
NCF2	0.716	1.91797e-79
PELI1	0.716	3.71597e-79
S100A10	0.716	2.0734e-79
ST6GALNAC5	0.716	2.34762e-79
MYD88	0.713	2.32384e-78
PLAUR	0.713	3.42374e-78
ITGB6	0.712	6.56199e-78
CCL20	0.711	1.20641e-77
KCNQ3	0.711	1.07375e-77
ADCY7	0.71	2.10554e-77
IL4R	0.71	1.46183e-77
CEACAM6	0.708	1.10657e-76
P2RY6	0.707	1.96815e-76
SLC20A1	0.707	1.87806e-76
FLNA	0.706	2.63084e-76
RAB31	0.706	4.54132e-76
AQP9	0.705	8.11181e-76
BATF3	0.705	5.57458e-76
MRC1	0.705	6.4873e-76
STAC	0.705	8.9569e-76
CDH6	0.704	1.12664e-75
DHRS9	0.704	1.46065e-75
SPN	0.704	1.86846e-75
LAMC2	0.702	7.12175e-75
MARVELD1	0.702	6.80168e-75
SLPI	0.702	7.65639e-75
GPR153	0.701	1.22671e-74
HLA-G	0.701	9.94964e-75
RP11-817J15.2	0.701	9.9042e-75
DSC2	0.7	2.29657e-74
IFIT3	0.7	2.27079e-74
BCL2L1	0.699	3.69879e-74
ARHGEF38	0.698	1.13561e-73
BEND6	0.698	6.63554e-74
LINC00511	0.697	1.61229e-73
PDCD1LG2	0.696	3.14732e-73
PPP1R18	0.696	3.57914e-73
RP11-519G16.3	0.696	3.67557e-73
TRIM22	0.696	3.99919e-73
ALOX5AP	0.695	8.27491e-73
CCDC109B	0.695	5.37023e-73
KCNK6	0.695	4.67274e-73
RP4-647J21.1	0.695	4.98201e-73
DAPP1	0.694	1.3185e-72
IFI16	0.694	1.40019e-72
CSF2RB	0.693	2.18208e-72
ELF4	0.693	2.63064e-72
TNFSF18	0.693	3.01561e-72
PTAFR	0.692	4.70435e-72
CTSC	0.69	1.32385e-71
NOD2	0.69	2.24003e-71
SPOCK2	0.69	1.87828e-71
ST8SIA4	0.69	1.69017e-71
EHBP1L1	0.689	4.45954e-71
LYZ	0.689	2.63706e-71
MVP	0.689	2.43275e-71
FAP	0.688	4.6982e-71
FAS	0.688	7.32999e-71
PLAU	0.688	5.25518e-71
SPECC1	0.688	5.55914e-71
ANXA2P2	0.687	1.38592e-70
CD55	0.687	1.24099e-70
SAMHD1	0.687	9.38378e-71
VGLL1	0.687	1.18175e-70
BEAN1	0.686	1.65437e-70
IFNAR2	0.686	2.99244e-70
OPTN	0.686	2.27865e-70
CDH11	0.685	5.13972e-70
VTCN1	0.685	3.15423e-70
CCL22	0.683	1.2812e-69
FPR3	0.683	1.23877e-69
MAN2B1	0.683	1.44143e-69
TNC	0.683	1.37799e-69
VCAN	0.683	1.73381e-69
DCLK1	0.682	3.58016e-69
EPSTI1	0.682	2.96298e-69
IL2RA	0.682	2.85415e-69
KCNN4	0.682	3.23792e-69
STK38	0.682	2.58393e-69
AHR	0.681	4.19535e-69
RAP2B	0.681	5.106e-69
TREML2	0.681	5.05155e-69
HES2	0.68	7.67512e-69
HS3ST1	0.68	1.14785e-68
IVL	0.68	1.20717e-68
STYK1	0.68	1.01324e-68
TAGLN2	0.68	1.33776e-68
TMPRSS11E	0.68	1.19949e-68
ARF6	0.679	2.55641e-68
CELF2	0.679	1.93303e-68
ITGA3	0.679	2.32743e-68
SOD2	0.679	2.33452e-68
IFIT2	0.678	2.90424e-68
MMP7	0.678	3.51096e-68
MNDA	0.678	2.95617e-68
VWA5A	0.678	3.00261e-68
AMOT	0.677	5.72496e-68
CCL13	0.677	7.14014e-68
LCP1	0.677	9.04408e-68
AIM1L	0.676	1.29991e-67
ITGAM	0.676	1.61212e-67
CCNA1	0.675	2.68657e-67
CTSS	0.675	2.06858e-67
HSD11B1	0.675	2.99007e-67
IL4I1	0.675	2.89319e-67
PMAIP1	0.675	1.92995e-67
RASGEF1B	0.675	2.20154e-67
TMPRSS4	0.675	1.98496e-67
WNT7A	0.675	1.84902e-67
DOK2	0.674	3.85773e-67
RARRES1	0.674	3.32481e-67
CDKN2B	0.673	9.57074e-67
CARD11	0.672	1.59513e-66
FUT3	0.672	1.17865e-66
PERP	0.672	1.58752e-66
UBE2L6	0.672	1.72255e-66
ITGB4	0.671	3.42335e-66
SEMA3C	0.671	2.72964e-66
CD300LF	0.67	3.78068e-66
LDHA	0.67	6.08517e-66
COL8A2	0.669	7.56044e-66
NEK6	0.669	1.02058e-65
NR2F1-AS1	0.669	1.13428e-65
TCP11L1	0.669	9.97198e-66
FOXP3	0.668	1.84609e-65
NAMPT	0.668	1.67556e-65
HCK	0.667	2.57273e-65
SFTPB	0.667	3.26894e-65
TBC1D2	0.667	2.45527e-65
EMR2	0.666	4.65154e-65
GBP2	0.666	6.41806e-65
KLHL13	0.666	7.05343e-65
NCAM2	0.666	6.97723e-65
NLRC5	0.666	5.32889e-65
PTPRE	0.665	9.67126e-65
CCL23	0.664	2.04958e-64
RIPK2	0.664	1.8538e-64
ARL4C	0.663	3.6455e-64
B2M	0.663	3.9091e-64
CDCP1	0.663	3.01506e-64
CXCL5	0.663	3.25559e-64
GALNT5	0.663	4.15301e-64
ABALON	0.661	8.89087e-64
BCAT1	0.661	1.00485e-63
IL23A	0.661	7.67551e-64
TNFRSF10A	0.661	8.67063e-64
ARSI	0.66	2.31569e-63
LRRN4	0.66	1.42305e-63
RELB	0.66	2.14541e-63
RP5-875H18.9	0.66	1.40481e-63
AC019117.1	0.659	3.00681e-63
DSE	0.659	2.43712e-63
EHF	0.659	3.03455e-63
PTPRO	0.659	3.511e-63
TNFSF9	0.659	3.97168e-63
CD58	0.658	6.91428e-63
EBI3	0.658	4.26462e-63
MAP4	0.658	6.15766e-63
PODNL1	0.658	4.43056e-63
SYTL2	0.658	7.44273e-63
ZYX	0.658	5.43422e-63
CTD-3128G10.7	0.657	9.25595e-63
MAP3K5	0.657	1.01311e-62
PLSCR1	0.657	1.29317e-62
RP11-817J15.3	0.657	7.8815e-63
TNFSF11	0.657	1.01739e-62
FAM114A1	0.656	1.49969e-62
HK3	0.656	2.36092e-62
IL7R	0.656	2.13363e-62
LINC00460	0.656	2.01345e-62
MICALCL	0.656	1.44077e-62
RAB32	0.656	2.32178e-62
TRIM46	0.656	1.95875e-62
HLA-B	0.655	2.4654e-62
NFE2L3	0.655	3.60359e-62
SLFN5	0.655	2.53579e-62
SPON1	0.655	2.99235e-62
TMEM236	0.655	2.69255e-62
TMEM51	0.655	3.71977e-62
CCR4	0.654	7.40125e-62
OSCAR	0.654	7.29495e-62
STAT2	0.654	4.38613e-62
SULF2	0.654	6.24679e-62
CNN3	0.653	1.00363e-61
COL1A1	0.653	7.80894e-62
PTPN22	0.653	8.04601e-62
SH3BP2	0.653	9.27707e-62
TNFRSF21	0.653	1.07513e-61
TNFSF4	0.653	8.8817e-62
B3GNT3	0.652	1.48599e-61
CD80	0.652	1.55732e-61
CD86	0.652	1.48306e-61
FPR1	0.652	1.31446e-61
GRHL3	0.652	1.33634e-61
MMP20	0.652	2.12173e-61
ACOT7	0.651	2.39949e-61
APOL1	0.651	3.47131e-61
CD101	0.651	3.74813e-61
CIITA	0.651	2.50291e-61
DAW1	0.651	3.35112e-61
FLII	0.651	3.57086e-61
FMNL1	0.651	3.1559e-61
HCP5	0.651	3.9884e-61
MMP14	0.651	2.39068e-61
UGCG	0.651	3.54878e-61
CYBB	0.65	5.16071e-61
DTX3L	0.65	5.09339e-61
MCEMP1	0.65	6.83207e-61
PARP9	0.65	4.02547e-61
RP11-327F22.2	0.649	1.08474e-60
SECTM1	0.649	7.03781e-61
SNX20	0.649	1.1862e-60
CYP2S1	0.648	1.74809e-60
FAM129B	0.648	2.00086e-60
HLA-DRA	0.648	1.5471e-60
NPC1	0.648	1.77578e-60
TMOD3	0.648	1.2278e-60
BTN3A1	0.647	3.5039e-60
FAM84A	0.647	2.41641e-60
FCGR2A	0.647	3.16717e-60
GNA15	0.647	3.2617e-60
HLA-C	0.647	2.17587e-60
TMEM92	0.647	2.56764e-60
TNFRSF9	0.647	2.56352e-60
NINJ2	0.646	5.73355e-60
SFN	0.646	4.66978e-60
TAP2	0.646	4.78389e-60
TM4SF1	0.646	3.83715e-60
IL18R1	0.645	9.05323e-60
OAS3	0.645	1.00198e-59
SERPINB8	0.645	8.19996e-60
SRGAP2	0.645	7.92715e-60
HPSE	0.644	1.90099e-59
MGAT3	0.644	1.17654e-59
S100A9	0.644	1.81795e-59
SLC2A3	0.644	1.76207e-59
WIPF1	0.644	1.7378e-59
CD53	0.643	3.16517e-59
CXCL8	0.643	2.41164e-59
FOSL2	0.643	2.63974e-59
NT5E	0.643	2.06105e-59
YWHAH	0.643	3.25172e-59
ACTN1	0.642	5.44097e-59
MICB	0.642	3.30432e-59
SIRPA	0.642	3.43105e-59
XKR4	0.642	4.93156e-59
FUT2	0.641	6.37952e-59
OR13A1	0.641	5.85878e-59
ROR1	0.641	8.85797e-59
TMSB4X	0.641	8.09404e-59
ADAM8	0.64	1.02439e-58
CFB	0.64	1.08582e-58
IFIH1	0.64	1.35397e-58
INHBA	0.64	1.6181e-58
TIGIT	0.64	1.58869e-58
HLA-DQA1	0.639	2.02526e-58
MUC1	0.639	1.79281e-58
RAC2	0.639	2.74232e-58
RP11-416I2.1	0.639	1.79453e-58
RP11-67C2.2	0.639	1.7811e-58
SDR16C5	0.639	2.16804e-58
BPGM	0.638	4.24053e-58
CD274	0.638	4.25519e-58
CD70	0.638	3.47458e-58
CSTA	0.638	3.56426e-58
ELF3	0.638	3.05525e-58
ETHE1	0.638	3.43088e-58
HLA-DOA	0.638	3.43951e-58
IL2RB	0.638	3.14178e-58
MDFIC	0.638	4.28769e-58
FLVCR2	0.637	8.16485e-58
HNRNPA1P21	0.637	6.58167e-58
PHLDB2	0.637	8.09232e-58
PKM	0.637	4.94014e-58
PTGER2	0.637	7.07025e-58
CTSE	0.636	1.17385e-57
DUSP5	0.636	9.86294e-58
IL1RL1	0.636	9.24691e-58
IRF1	0.636	1.25094e-57
LSP1	0.636	1.20407e-57
LUM	0.636	1.27357e-57
RND3	0.636	1.05407e-57
SRPX2	0.636	1.35518e-57
CD1C	0.635	1.62672e-57
CX3CL1	0.635	1.98718e-57
DOCK2	0.635	1.90225e-57
IFIT5	0.635	2.10135e-57
LCN2	0.635	1.59026e-57
SEL1L3	0.635	2.07634e-57
CXCL1	0.634	3.39474e-57
LINC01510	0.634	2.42265e-57
PPL	0.634	3.32962e-57
SYT1	0.634	2.48579e-57
ARSJ	0.633	5.75921e-57
CST2	0.633	4.57785e-57
ELK3	0.633	4.52571e-57
IGSF6	0.633	5.84962e-57
MYO6	0.633	6.70594e-57
PIP4K2A	0.633	5.99077e-57
PTGS2	0.633	4.32554e-57
XXbac-BPG248L24.12	0.633	4.79806e-57
C3	0.632	1.07397e-56
FCHO1	0.632	7.89625e-57
GPNMB	0.632	1.13354e-56
HAVCR2	0.632	7.37169e-57
IL1R1	0.632	7.42527e-57
MARCO	0.632	1.13617e-56
MET	0.632	9.50289e-57
PLEK	0.632	1.09217e-56
SAA1	0.632	7.53282e-57
SFRP2	0.632	7.91772e-57
TLR6	0.632	7.095e-57
ABTB2	0.631	1.30982e-56
AMICA1	0.631	1.51108e-56
CDKN2B-AS1	0.631	1.79534e-56
CTHRC1	0.631	1.33195e-56
HLA-DRB1	0.631	1.90916e-56
SAMSN1	0.631	1.42656e-56
SEC23A	0.631	1.22099e-56
SEMA7A	0.631	1.43586e-56
UNC5CL	0.631	1.52241e-56
ASPHD2	0.63	2.33709e-56
CD276	0.63	2.41702e-56
CLEC4A	0.63	2.42306e-56
ETV7	0.63	2.47585e-56
LY96	0.63	2.11898e-56
MMP12	0.63	3.13779e-56
S100A11	0.63	2.69852e-56
SELPLG	0.63	2.73724e-56
SLC16A3	0.63	2.89934e-56
STK17A	0.63	3.04768e-56
THBS2	0.63	2.23294e-56
WDFY4	0.63	3.07391e-56
ARHGAP30	0.629	4.61147e-56
ARPC2	0.629	3.9545e-56
COLEC12	0.629	4.75758e-56
KIAA1755	0.629	3.8949e-56
LAMB3	0.629	4.98011e-56
RP11-542B15.1	0.629	3.96069e-56
SESTD1	0.629	5.17525e-56
SLC25A47P1	0.629	4.84791e-56
TIMP2	0.629	4.64023e-56
YBX3	0.629	3.32665e-56
BHLHE40	0.628	8.67588e-56
CFI	0.628	7.79005e-56
IL15RA	0.628	8.98137e-56
IL1RAP	0.628	7.74398e-56
INSL3	0.628	5.5515e-56
LINC01272	0.628	7.32435e-56
ACOT9	0.627	1.15986e-55
C1QL2	0.627	1.21456e-55
CYTIP	0.627	1.11686e-55
ICAM3	0.627	1.33872e-55
RP5-839B4.8	0.627	1.09895e-55
STAM	0.627	9.21569e-56
GLS	0.626	2.07962e-55
AQP3	0.625	2.84635e-55
DPY19L1	0.625	2.64774e-55
HLA-DPA1	0.625	3.54147e-55
ITGBL1	0.625	3.93746e-55
L1CAM	0.625	3.89961e-55
NCKAP1L	0.625	3.40984e-55
PTPRC	0.625	3.3435e-55
SLAMF8	0.625	4.09729e-55
BAG3	0.624	4.69207e-55
CD28	0.624	5.06899e-55
ICOS	0.624	4.42307e-55
JAK3	0.624	6.52613e-55
RP11-705C15.2	0.624	4.3613e-55
SPI1	0.624	5.9199e-55
STEAP1	0.624	6.89384e-55
TRIM69	0.624	6.62562e-55
APOBR	0.623	8.01765e-55
BCL2A1	0.623	7.91062e-55
C10orf55	0.623	8.80331e-55
C15orf48	0.623	7.77058e-55
CCR8	0.623	7.0905e-55
CSF2	0.623	7.4424e-55
CSF2RA	0.623	9.59098e-55
CTC-441N14.2	0.623	8.94984e-55
GPR110	0.623	7.57324e-55
MILR1	0.623	9.13541e-55
P2RY10	0.623	1.05035e-54
COL10A1	0.622	1.51347e-54
REXO2	0.622	1.29175e-54
TBC1D9	0.622	1.24393e-54
ARPC1B	0.621	2.38764e-54
CFHR3	0.621	2.28134e-54
EVI2B	0.621	2.28559e-54
PIK3CD	0.621	2.30982e-54
SPATA12	0.621	2.12216e-54
GPA33	0.62	4.24705e-54
RP11-367G6.3	0.62	5.24885e-54
SAA2	0.62	4.77026e-54
SMCO2	0.62	4.42196e-54
TLR8	0.62	4.627e-54
WARSP1	0.62	4.97036e-54
CTLA4	0.619	5.65777e-54
DDX60	0.619	5.40483e-54
FAM65B	0.619	8.52031e-54
IRAK2	0.619	5.83679e-54
PROS1	0.619	6.07132e-54
CD1E	0.618	9.17683e-54
EVA1A	0.618	1.02585e-53
NNMT	0.618	1.21397e-53
RP11-380J14.1	0.618	1.0064e-53
SLC27A6	0.618	8.6713e-54
CD1B	0.617	1.47276e-53
CREB5	0.617	1.74666e-53
DSC3	0.617	1.5965e-53
EPHA4	0.617	1.85661e-53
EREG	0.617	1.67707e-53
LINC00973	0.617	1.42993e-53
PIM2	0.617	1.72879e-53
RP11-6L6.2	0.617	2.07979e-53
TMEM150B	0.617	1.98173e-53
TPM3	0.617	2.06408e-53
KCTD12	0.616	2.52938e-53
PHACTR3	0.616	2.36883e-53
PLA2G4A	0.616	3.71833e-53
RP11-1008C21.1	0.616	2.95305e-53
RSAD2	0.616	2.8788e-53
CCL7	0.615	5.89319e-53
IL1RN	0.615	3.83434e-53
MAP7D1	0.615	4.30816e-53
SLC28A3	0.615	5.12814e-53
COL8A1	0.614	6.37553e-53
CSGALNACT2	0.614	6.83023e-53
CST5	0.614	7.22736e-53
PGM2L1	0.614	8.46331e-53
PLBD1	0.614	8.38245e-53
C1S	0.613	1.61643e-52
EVI2A	0.613	1.02451e-52
PYGL	0.613	1.23447e-52
SIGLEC9	0.613	1.33474e-52
SLCO4A1	0.613	1.17198e-52
SYNGR3	0.613	1.11564e-52
FRMD5	0.612	2.31348e-52
HLA-H	0.612	1.7054e-52
IL2RG	0.612	2.1148e-52
SLC19A3	0.612	2.35481e-52
THEMIS2	0.612	2.16507e-52
C2CD4A	0.611	4.19591e-52
CACNG4	0.611	3.44634e-52
CLDN10	0.611	3.66503e-52
ENDOD1	0.611	2.77146e-52
FCN1	0.611	3.37828e-52
GPR87	0.611	3.90288e-52
IDS	0.611	4.13507e-52
MB21D1	0.611	4.054e-52
MXRA5	0.611	3.01279e-52
SFXN3	0.611	3.76274e-52
SLC6A6	0.611	3.10806e-52
COLGALT1	0.61	6.24771e-52
EHD2	0.61	5.63043e-52
LTBP1	0.61	5.20514e-52
RAI14	0.61	5.74269e-52
TTC39C	0.61	6.33437e-52
CD5	0.609	1.09743e-51
CSF1	0.609	8.29013e-52
FBLN2	0.609	1.0979e-51
KIAA0922	0.609	1.07331e-51
MPZL2	0.609	1.09285e-51
MTMR11	0.609	7.78481e-52
OGFRL1	0.609	9.5517e-52
QSOX1	0.609	8.08628e-52
TNFSF13B	0.609	1.10855e-51
UPP1	0.609	7.44031e-52
BICC1	0.608	1.25214e-51
C2	0.608	1.16097e-51
LINC00607	0.608	1.54434e-51
MUC16	0.608	1.40636e-51
TEP1	0.608	1.32553e-51
CD52	0.607	2.57943e-51
FGR	0.607	2.24436e-51
NTAN1	0.607	1.87996e-51
PLXDC2	0.607	1.92416e-51
SLC34A2	0.607	2.00947e-51
XDH	0.607	2.26736e-51
CEACAM1	0.606	4.05488e-51
FLT3	0.606	4.36819e-51
STAT4	0.606	4.78814e-51
AXL	0.605	5.53548e-51
C1R	0.605	4.94066e-51
CASS4	0.605	6.84083e-51
CR1	0.605	5.69824e-51
RP11-885L14.1	0.605	6.76523e-51
APOL4	0.604	1.06824e-50
BCL3	0.604	8.29516e-51
CLEC7A	0.604	9.86774e-51
HLA-F	0.604	9.53987e-51
LGALS9	0.604	8.98652e-51
LINC01010	0.604	9.97121e-51
SCD	0.604	1.03956e-50
TMEM173	0.604	1.12243e-50
TRIM47	0.604	9.13895e-51
APOL2	0.603	1.4156e-50
CCL17	0.603	1.65889e-50
HERC6	0.603	1.72797e-50
BTK	0.602	2.46425e-50
CCDC88C	0.602	2.91426e-50
CD33	0.602	3.10692e-50
CD74	0.602	2.84611e-50
HLA-A	0.602	2.83191e-50
NXN	0.602	2.47966e-50
PIK3R5	0.602	2.16945e-50
VCAM1	0.602	2.73034e-50
WISP1	0.602	2.89988e-50
BIN2	0.601	3.66062e-50
MAN1A1	0.601	4.61149e-50
PSMB9	0.601	4.25145e-50
S100A8	0.601	4.65345e-50
SERPINA1	0.601	4.73278e-50
XPR1	0.601	3.37574e-50
CXorf21	0.6	5.55965e-50
PARP14	0.6	6.37062e-50
SIRPB2	0.6	6.76728e-50
SP140	0.6	7.11715e-50
TMPRSS6	0.6	7.4466e-50
IL6R	0.599	9.07892e-50
KCNT2	0.599	8.88556e-50
S100B	0.599	1.18162e-49
SCIMP	0.599	8.14879e-50
TFPI2	0.599	1.10295e-49
TPM4	0.599	8.33751e-50
TRAV8-6	0.599	1.25877e-49
C1orf106	0.598	1.73106e-49
IRF5	0.598	1.93443e-49
LAPTM5	0.598	1.69745e-49
NOX4	0.598	1.33898e-49
RP11-4C20.3	0.598	1.7074e-49
SLCO5A1	0.598	1.5523e-49
SPTBN2	0.598	1.99103e-49
CAP1	0.597	2.64418e-49
CH25H	0.597	2.27377e-49
COL11A1	0.597	2.05354e-49
FCGR2B	0.597	3.06893e-49
HELZ2	0.597	3.03049e-49
IRF8	0.597	2.57213e-49
LUCAT1	0.597	2.43205e-49
MSR1	0.597	2.48254e-49
ABR	0.596	3.46993e-49
AC093850.2	0.596	3.72864e-49
APCDD1L	0.596	4.14616e-49
ATP2B4	0.596	3.38687e-49
MAMLD1	0.596	4.75008e-49
MEDAG	0.596	3.60176e-49
NBEAL2	0.596	3.4556e-49
TM4SF1-AS1	0.596	4.69188e-49
AC004066.3	0.595	7.91603e-49
ATP6V1B2	0.595	7.03695e-49
CDC42EP1	0.595	6.15146e-49
ERI1	0.595	6.65042e-49
HN1	0.595	5.34267e-49
IQGAP1	0.595	7.89135e-49
PTPRU	0.595	6.23522e-49
TRBV20-1	0.595	5.4753e-49
ZFP36L1	0.595	7.59715e-49
ARL14EPL	0.594	8.55447e-49
BATF	0.594	1.09445e-48
CCR1	0.594	1.19499e-48
FAM83A	0.594	1.07412e-48
GBP5	0.594	1.21331e-48
HLA-DPB1	0.594	1.01139e-48
ITK	0.594	1.00801e-48
MST1R	0.594	1.04763e-48
SGMS1	0.594	8.77843e-49
SIRPB1	0.594	1.07046e-48
ALDH1A3	0.593	1.74344e-48
EGOT	0.593	1.9972e-48
ESYT1	0.593	1.84432e-48
FXYD3	0.593	1.32732e-48
GBP6	0.593	1.66195e-48
GSN	0.593	1.918e-48
MACC1	0.593	1.27988e-48
NACAD	0.593	1.45742e-48
OLR1	0.593	1.75888e-48
RAB11FIP1	0.593	1.45137e-48
RHOH	0.593	1.90171e-48
AC000403.4	0.592	3.11567e-48
CCR2	0.592	2.14666e-48
CLEC12A	0.592	2.0445e-48
KYNU	0.592	2.1699e-48
PSMB8	0.592	2.42502e-48
RP11-1036E20.9	0.592	2.10854e-48
RP11-379B8.1	0.592	2.17275e-48
SBNO2	0.592	2.59265e-48
AC019117.2	0.591	4.37134e-48
APOL6	0.591	4.23859e-48
CCM2	0.591	3.69898e-48
CCR7	0.591	4.00222e-48
COL3A1	0.591	3.8253e-48
GULP1	0.591	3.22547e-48
PDZK1IP1	0.591	4.61286e-48
RARRES3	0.591	3.68782e-48
RP11-1149O23.2	0.591	3.2492e-48
RUNX3	0.591	4.7114e-48
TDP1	0.591	4.23813e-48
CD109	0.59	7.64986e-48
CORO1C	0.59	5.5784e-48
FAM107B	0.59	5.98147e-48
IKZF1	0.59	6.34388e-48
NCOA7	0.59	6.12602e-48
NR2F1	0.59	6.2276e-48
TNFAIP2	0.59	6.86485e-48
BTN3A3	0.589	9.10311e-48
CCL18	0.589	1.04527e-47
CD84	0.589	1.19887e-47
CLIC5	0.589	9.80113e-48
EPHB3	0.589	8.93763e-48
PTPRK	0.589	1.11754e-47
TMEM100	0.589	1.1374e-47
TNFRSF1B	0.589	1.20892e-47
AMTN	0.588	1.5651e-47
BACH2	0.588	1.76687e-47
CASP1	0.588	1.77407e-47
CHST15	0.588	1.64297e-47
MS4A6A	0.588	1.54909e-47
NCF4	0.588	1.31356e-47
RP11-400K9.4	0.588	1.55431e-47
SERPINB2	0.588	1.32243e-47
SERPINB9	0.588	1.6878e-47
WNT2	0.588	1.80898e-47
ZNF217	0.588	1.4642e-47
C10orf128	0.587	2.28086e-47
DNAJC5B	0.587	2.65577e-47
F2RL2	0.587	2.91611e-47
FERMT3	0.587	2.37561e-47
GPR68	0.587	2.36117e-47
IL1R2	0.587	2.39011e-47
KRT19	0.587	1.95054e-47
LILRA6	0.587	2.91664e-47
MS4A4A	0.587	2.61187e-47
PRSS23	0.587	2.10103e-47
RP11-13A1.1	0.587	2.24923e-47
RP11-893F2.5	0.587	2.29604e-47
TACSTD2	0.587	2.86091e-47
AHNAK	0.586	2.97175e-47
LRP1	0.586	3.91056e-47
PDZRN3	0.586	4.18408e-47
PLEC	0.586	2.98715e-47
SASH3	0.586	4.22563e-47
TMEM176B	0.586	4.19683e-47
VSIG4	0.586	3.13397e-47
PON2	0.585	6.17272e-47
RGS18	0.585	6.19835e-47
SELP	0.585	7.09849e-47
TRAC	0.585	5.30324e-47
WARS	0.585	6.28346e-47
ALOX15B	0.584	7.78659e-47
ARHGAP9	0.584	9.33254e-47
C8orf4	0.584	1.08347e-46
IL10RB-AS1	0.584	9.96801e-47
TNFSF14	0.584	9.39271e-47
ZNF267	0.584	7.66382e-47
EXOC6B	0.583	1.40994e-46
FPR2	0.583	1.16841e-46
HLA-DMA	0.583	1.4766e-46
HLA-DOB	0.583	1.59146e-46
LGALS2	0.583	1.60964e-46
MYO1F	0.583	1.56601e-46
NFKB2	0.583	1.44062e-46
NKX3-2	0.583	1.43942e-46
PARVG	0.583	1.16757e-46
AC006159.4	0.582	1.88275e-46
ALDH3B1	0.582	2.26266e-46
CMTM3	0.582	1.73452e-46
CTSK	0.582	1.84389e-46
ERAP1	0.582	2.4398e-46
KRT13	0.582	2.14283e-46
LILRB3	0.582	2.23598e-46
CD200R1	0.581	3.40669e-46
ERO1L	0.581	3.84326e-46
MAPKAPK3	0.581	3.55431e-46
MMP11	0.581	3.88601e-46
MYEOV	0.581	2.93719e-46
PML	0.581	2.70208e-46
SLAMF1	0.581	3.75376e-46
SP140L	0.581	3.28706e-46
CDC25B	0.58	5.02592e-46
HPGDS	0.58	5.81818e-46
PADI1	0.58	4.9018e-46
PARP4	0.58	4.15658e-46
TAGAP	0.58	5.12294e-46
TMEM117	0.58	4.82811e-46
ZNF385B	0.58	6.01877e-46
ABCA12	0.579	7.29674e-46
CD4	0.579	7.27862e-46
CRLF2	0.579	9.19778e-46
IL10RA	0.579	6.58153e-46
KMO	0.579	6.39102e-46
LRRC25	0.579	8.76652e-46
NET1	0.579	6.74617e-46
SERPING1	0.579	7.8026e-46
SOX4	0.579	7.02813e-46
CATSPER1	0.578	1.00085e-45
CFTR	0.578	1.01244e-45
CXCL17	0.578	1.14016e-45
EMR3	0.578	1.16203e-45
IGLV3-25	0.578	1.08499e-45
KCNS3	0.578	1.0829e-45
LTA	0.578	1.44835e-45
PRICKLE1	0.578	9.92233e-46
RNF125	0.578	1.16985e-45
RP11-350J20.12	0.578	1.09269e-45
S100A2	0.578	1.46747e-45
SMIM3	0.578	1.10621e-45
VWA2	0.578	9.95303e-46
WAS	0.578	1.38562e-45
CAPN2	0.577	2.28242e-45
F2RL1	0.577	1.58673e-45
FAM20C	0.577	2.07005e-45
KRT15	0.577	2.29258e-45
RNF225	0.577	1.69453e-45
TMEM163	0.577	2.32966e-45
ZNF469	0.577	1.79268e-45
CASP1P2	0.576	2.6979e-45
CXCL3	0.576	2.41702e-45
DDIAS	0.576	3.42712e-45
FGF2	0.576	2.92933e-45
KCNAB2	0.576	2.56648e-45
PCDH9	0.576	2.99726e-45
SCEL	0.576	3.51985e-45
SKAP2	0.576	3.43252e-45
ADAM12	0.575	4.81697e-45
ANXA3	0.575	5.21569e-45
ATP8B4	0.575	5.29067e-45
CD163	0.575	4.81621e-45
CD37	0.575	3.7139e-45
CTSA	0.575	5.25229e-45
GABRB2	0.575	4.06044e-45
KCTD17	0.575	5.47045e-45
MBOAT2	0.575	5.45918e-45
RP11-1149O23.3	0.575	5.21204e-45
RP5-1172A22.1	0.575	5.29138e-45
TNIP1	0.575	4.78536e-45
AC020571.3	0.574	8.21582e-45
CD3G	0.574	6.79101e-45
FAXC	0.574	5.85696e-45
FCER1G	0.574	8.31599e-45
IGLV3-19	0.574	5.65968e-45
KRT79	0.574	5.53684e-45
RP11-426C22.4	0.574	6.39332e-45
RP11-6J21.2	0.574	7.59404e-45
RP6-74O6.6	0.574	5.57387e-45
SNX10	0.574	6.97706e-45
SVIL	0.574	7.58076e-45
ABL2	0.573	9.37851e-45
CCR5	0.573	1.24091e-44
CLEC10A	0.573	8.81828e-45
CLIP2	0.573	1.15406e-44
LOXL1	0.573	1.20517e-44
MYH9	0.573	1.14603e-44
NLRC4	0.573	8.52821e-45
PTPN7	0.573	1.01026e-44
RAB3C	0.573	9.94869e-45
TMEM158	0.573	1.03051e-44
XCR1	0.573	1.15128e-44
ACSL5	0.572	1.43256e-44
ADAM19	0.572	1.89654e-44
BUB1	0.572	1.54233e-44
FAM20A	0.572	1.35143e-44
GPR84	0.572	1.83065e-44
IGHV3-15	0.572	1.86004e-44
ITGAX	0.572	1.35711e-44
LAT2	0.572	1.58356e-44
PTGFRN	0.572	1.62835e-44
SLAMF7	0.572	1.88945e-44
SLC35F2	0.572	1.91845e-44
SPSB1	0.572	1.49231e-44
ACP5	0.571	2.16961e-44
ADRB3	0.571	2.49626e-44
EDEM1	0.571	2.93279e-44
JAKMIP2	0.571	2.18939e-44
LYST	0.571	2.26689e-44
SIRPG	0.571	2.52809e-44
TYMP	0.571	2.36826e-44
AK4	0.57	4.06114e-44
BACH1	0.57	3.97218e-44
BTN3A2	0.57	4.32423e-44
DGKA	0.57	3.96234e-44
GCH1	0.57	3.45496e-44
LIF	0.57	3.42248e-44
MFSD4	0.57	4.0982e-44
PCDHAC2	0.57	3.89206e-44
SGMS2	0.57	3.14472e-44
TPBG	0.57	3.25412e-44
UNC13D	0.57	3.68699e-44
WNT10A	0.57	3.0571e-44
AGFG1	0.569	6.19973e-44
CD2	0.569	6.33329e-44
CPNE4	0.569	5.22462e-44
IL12RB1	0.569	4.80772e-44
LAIR1	0.569	6.26426e-44
OAS1	0.569	4.70557e-44
RETN	0.569	6.43492e-44
TFEC	0.569	4.98935e-44
COMP	0.568	6.98632e-44
KLHL6	0.568	7.23732e-44
PARVA	0.568	8.35597e-44
RNF213	0.568	8.25188e-44
RP11-35N6.1	0.568	7.29891e-44
RP11-863P13.3	0.568	7.97448e-44
SH2D2A	0.568	8.73071e-44
SP110	0.568	1.01487e-43
SPINT1	0.568	8.51176e-44
TCHH	0.568	7.9549e-44
TGFB2	0.568	9.7109e-44
AC068580.6	0.567	1.48392e-43
CRTAM	0.567	1.33201e-43
KLRC1	0.567	1.09187e-43
LASP1	0.567	1.42481e-43
LTB	0.567	1.11276e-43
NECAP2	0.567	1.41329e-43
TIFAB	0.567	1.45298e-43
AC145110.1	0.566	1.94528e-43
ADAM23	0.566	1.90237e-43
ALPK2	0.566	1.63307e-43
CAST	0.566	2.18074e-43
CLEC4D	0.566	2.23056e-43
DIAPH1	0.566	2.26433e-43
HLA-DQB2	0.566	2.17407e-43
LAP3	0.566	1.78713e-43
MUC21	0.566	1.64618e-43
PLEKHN1	0.566	2.08802e-43
RP11-815M8.1	0.566	2.32173e-43
SPOCD1	0.566	2.06102e-43
TNIP3	0.566	1.9941e-43
CKLF	0.565	2.60083e-43
CYB5R4	0.565	3.52474e-43
FOXQ1	0.565	2.71879e-43
HIF1A	0.565	2.50321e-43
IGKV1-5	0.565	3.48586e-43
IGLV1-44	0.565	3.38181e-43
LILRB2	0.565	2.71833e-43
PDE3B	0.565	2.62942e-43
PSMB8-AS1	0.565	3.45361e-43
RNASE2	0.565	2.7705e-43
TRAF3IP3	0.565	2.41026e-43
TUBA1A	0.565	2.61417e-43
USP6NL	0.565	3.04524e-43
CCDC71L	0.564	5.43948e-43
DCBLD2	0.564	4.55082e-43
DRAXIN	0.564	5.19202e-43
GFI1	0.564	3.74363e-43
IGHM	0.564	4.59001e-43
IGHV4-39	0.564	5.36457e-43
ITGB8	0.564	5.30675e-43
KIAA0226	0.564	5.13217e-43
LYNX1	0.564	3.75105e-43
NBL1	0.564	3.98351e-43
RP11-752L20.3	0.564	4.87993e-43
SLC26A2	0.564	4.91751e-43
ZNF474	0.564	4.59159e-43
AIF1	0.563	6.53861e-43
ASCC3	0.563	6.3309e-43
CLEC5A	0.563	5.66962e-43
IGHV5-51	0.563	7.40535e-43
NCEH1	0.563	5.73459e-43
NOTCH2	0.563	6.59262e-43
PLCB2	0.563	5.68735e-43
RASSF5	0.563	6.14372e-43
RP11-302F12.1	0.563	6.31292e-43
SERPINF1	0.563	6.96266e-43
TMEM176A	0.563	8.18279e-43
CXCL2	0.562	8.33291e-43
IGHA1	0.562	1.07702e-42
IGLV1-40	0.562	1.03805e-42
ITGB2-AS1	0.562	9.85839e-43
PCDHAC1	0.562	9.41987e-43
RP11-524D16__A.3	0.562	8.27885e-43
SERINC5	0.562	9.643e-43
CCR6	0.561	1.39309e-42
CD300E	0.561	1.43283e-42
CD69	0.561	1.46833e-42
FADS3	0.561	1.58791e-42
GPR171	0.561	1.3184e-42
IGFL2	0.561	1.25738e-42
MMP16	0.561	1.47851e-42
MYL12A	0.561	1.3495e-42
PMEPA1	0.561	1.52204e-42
PROSER2	0.561	1.44952e-42
RELT	0.561	1.82375e-42
RP4-765H13.1	0.561	1.2608e-42
SEPT11	0.561	1.5629e-42
USP30-AS1	0.561	1.80067e-42
AKNA	0.56	2.05891e-42
ANPEP	0.56	2.58597e-42
CFLAR	0.56	2.70832e-42
CST7	0.56	1.90301e-42
CXCL10	0.56	2.4949e-42
HCAR2	0.56	2.54304e-42
ITPRIPL2	0.56	2.24837e-42
KRTAP2-3	0.56	2.6387e-42
LGALS3	0.56	2.1414e-42
LILRA5	0.56	2.56756e-42
LLGL1	0.56	2.34591e-42
PTGES3P1	0.56	2.10666e-42
RSPO3	0.56	2.25258e-42
SH2D1A	0.56	2.41693e-42
SLA2	0.56	2.1882e-42
SP100	0.56	1.98419e-42
THOC5	0.56	2.66606e-42
TMCC3	0.56	2.41836e-42
TNFAIP3	0.56	2.43845e-42
TRBV5-1	0.56	1.8952e-42
GLIPR1	0.559	3.49507e-42
HLA-DRB5	0.559	2.90776e-42
HLA-E	0.559	3.91975e-42
IGHV1-18	0.559	3.34627e-42
TMEM63B	0.559	4.10886e-42
TRAV9-2	0.559	3.67585e-42
ZMAT3	0.559	3.50422e-42
CD300LB	0.558	4.87254e-42
CD3E	0.558	5.25218e-42
DDX58	0.558	5.33557e-42
IGLV3-21	0.558	5.59774e-42
KIF21B	0.558	4.71406e-42
RP11-325F22.2	0.558	6.05743e-42
RP11-4C20.4	0.558	5.42004e-42
SCNN1A	0.558	5.13035e-42
TRAV3	0.558	4.50763e-42
BASP1	0.557	6.27772e-42
C11orf80	0.557	7.25518e-42
C12orf79	0.557	7.60733e-42
GOLGA7B	0.557	7.8816e-42
GPRIN1	0.557	7.8661e-42
GREM1	0.557	8.83897e-42
IGF2R	0.557	6.52695e-42
IGHV3-11	0.557	7.01811e-42
IGLV3-1	0.557	8.08778e-42
KCNE5	0.557	7.78117e-42
LIMA1	0.557	7.38211e-42
MEX3C	0.557	8.08666e-42
MYH10	0.557	6.83754e-42
TNFRSF18	0.557	7.96753e-42
TTC39B	0.557	8.38594e-42
TYROBP	0.557	8.04485e-42
43525	0.556	1.21029e-41
HCLS1	0.556	1.09129e-41
ITGA4	0.556	1.19521e-41
MME	0.556	1.13624e-41
PITX3	0.556	1.06598e-41
PLEKHA6	0.556	1.13671e-41
RP11-701P16.5	0.556	1.07869e-41
SLC6A20	0.556	1.10585e-41
STMN2	0.556	1.35094e-41
TRPV2	0.556	1.03331e-41
ZBP1	0.556	1.32142e-41
CDC42BPG	0.555	1.4641e-41
IGHV4-34	0.555	1.49486e-41
IL13RA1	0.555	1.66646e-41
ITGA11	0.555	1.68913e-41
KRT16	0.555	2.0574e-41
LST1	0.555	1.65616e-41
MISP	0.555	1.45968e-41
PAG1	0.555	2.05977e-41
POSTN	0.555	1.51472e-41
PPA1	0.555	1.50296e-41
PVRL4	0.555	1.5478e-41
SOWAHB	0.555	1.69743e-41
STAP1	0.555	1.74209e-41
ANXA4	0.554	3.01624e-41
C1orf162	0.554	2.89299e-41
FYB	0.554	2.174e-41
GRB7	0.554	3.04079e-41
IGLV2-8	0.554	2.92357e-41
IMPDH1	0.554	2.33228e-41
OASL	0.554	2.24752e-41
RP11-314B1.2	0.554	2.54119e-41
RP11-519G16.5	0.554	2.59158e-41
SHROOM4	0.554	2.07882e-41
TBXAS1	0.554	2.27146e-41
TRAV13-1	0.554	3.067e-41
VAV1	0.554	2.36418e-41
C16orf54	0.553	3.73794e-41
C1orf116	0.553	4.34077e-41
FFAR4	0.553	3.6837e-41
HCG4P8	0.553	4.42296e-41
LTBP2	0.553	3.17018e-41
NGEF	0.553	3.8144e-41
PAM	0.553	3.40245e-41
PSTPIP1	0.553	3.45242e-41
RP5-1170K4.7	0.553	4.02898e-41
SH3BP1	0.553	3.33083e-41
SYNPO	0.553	4.02995e-41
C5AR1	0.552	6.3761e-41
CSF1R	0.552	6.22187e-41
DCN	0.552	4.80019e-41
IGKV4-1	0.552	6.48896e-41
IGLV1-36	0.552	6.16373e-41
KRT80	0.552	5.38292e-41
MOXD1	0.552	5.53979e-41
PDLIM4	0.552	5.60305e-41
PTPRF	0.552	4.69197e-41
RASGRP4	0.552	5.44037e-41
RP11-705C15.3	0.552	5.52364e-41
SERPINB1	0.552	5.89864e-41
STK39	0.552	4.70281e-41
TRIM21	0.552	6.45812e-41
CNKSR2	0.551	7.21969e-41
CXCL11	0.551	9.98198e-41
DCSTAMP	0.551	7.22229e-41
IGHV3-23	0.551	7.69161e-41
JOSD1	0.551	8.02219e-41
JPH3	0.551	7.26652e-41
KANK2	0.551	9.96386e-41
LEMD1	0.551	8.96571e-41
SPHK1	0.551	8.54261e-41
ARHGAP44	0.55	1.02574e-40
IGLV6-57	0.55	1.27869e-40
NAPSA	0.55	1.43526e-40
RNA5SP219	0.55	1.23063e-40
RP11-474O21.5	0.55	1.25606e-40
TRAV4	0.55	1.40205e-40
ZC3H12A	0.55	1.14579e-40
ATG7	0.549	1.96598e-40
CASP7	0.549	1.76254e-40
FSTL3	0.549	1.61957e-40
IGHV1-69-2	0.549	2.07652e-40
IGHV4-59	0.549	1.93593e-40
LENG9	0.549	1.95549e-40
NMI	0.549	1.57815e-40
PARP12	0.549	1.76865e-40
TREM1	0.549	1.72597e-40
C15orf62	0.548	2.83267e-40
CORO1A	0.548	2.58653e-40
CTTNBP2NL	0.548	2.23687e-40
FANCD2	0.548	2.76066e-40
GPR37	0.548	2.8691e-40
IGHA2	0.548	2.62126e-40
IGHV3-74	0.548	3.25062e-40
IGLL5	0.548	2.47031e-40
IGLV7-46	0.548	2.8055e-40
PQLC3	0.548	2.29703e-40
PSMB10	0.548	2.9468e-40
PTGIS	0.548	2.78442e-40
RHBDF2	0.548	2.23267e-40
SLC37A2	0.548	2.20844e-40
SNX30	0.548	2.48091e-40
SUSD1	0.548	2.67998e-40
TMEM52B	0.548	2.58065e-40
TRAV8-2	0.548	3.06837e-40
CD180	0.547	4.63536e-40
CLEC6A	0.547	3.81124e-40
IGSF3	0.547	4.17151e-40
IL10	0.547	4.44537e-40
IL21R	0.547	3.94943e-40
LIMK1	0.547	4.68645e-40
LPPR3	0.547	4.23739e-40
SLC2A1	0.547	4.47624e-40
TMSB4XP8	0.547	3.30681e-40
TRAV17	0.547	3.71614e-40
VASP	0.547	3.71742e-40
ARNTL	0.546	5.03235e-40
ARSB	0.546	5.49971e-40
CCL24	0.546	5.17672e-40
GPR111	0.546	5.70663e-40
KIAA1211	0.546	6.84238e-40
LAIR2	0.546	6.87419e-40
MEGF6	0.546	6.77341e-40
OTULIN	0.546	6.82485e-40
RP11-510N19.5	0.546	5.13105e-40
SLC15A3	0.546	5.56013e-40
TMEM43	0.546	5.14215e-40
CD48	0.545	8.82095e-40
IGJ	0.545	9.42193e-40
MED15	0.545	8.84027e-40
PCDH1	0.545	7.46342e-40
TCN1	0.545	7.38565e-40
TNFSF10	0.545	9.36699e-40
AC069363.1	0.544	1.35451e-39
ANXA11	0.544	1.10868e-39
ARHGAP23	0.544	1.52226e-39
DIAPH2-AS1	0.544	1.38072e-39
GS1-600G8.5	0.544	1.31854e-39
IGHV3-21	0.544	1.15577e-39
IGKV3-15	0.544	1.39203e-39
LCP2	0.544	1.18003e-39
PDE5A	0.544	1.20016e-39
RARG	0.544	1.50971e-39
SAMD9L	0.544	1.36715e-39
THBS1	0.544	1.09524e-39
TRAV13-2	0.544	1.24137e-39
BTN2A2	0.543	1.77508e-39
CYP1B1	0.543	1.68323e-39
FOXN3	0.543	2.21899e-39
IGHV3-43	0.543	1.68591e-39
IGLC2	0.543	1.77728e-39
IL24	0.543	1.86987e-39
LFNG	0.543	2.12245e-39
P2RY2	0.543	1.57864e-39
PAPPA	0.543	1.52814e-39
PRIM2	0.543	1.56389e-39
SEPT9	0.543	2.03018e-39
TLR1	0.543	2.17767e-39
TMC6	0.543	1.56489e-39
TRIM14	0.543	1.93124e-39
AP000695.6	0.542	3.28016e-39
C1RL	0.542	3.15463e-39
COL16A1	0.542	2.24276e-39
CXCL9	0.542	3.0517e-39
DDX52	0.542	2.88468e-39
DPP4	0.542	3.15849e-39
DTX4	0.542	2.96381e-39
GNB4	0.542	3.08488e-39
IL36A	0.542	3.14502e-39
KRT19P1	0.542	2.85296e-39
NAGA	0.542	2.93757e-39
PTGS1	0.542	2.67351e-39
RP11-521B24.4	0.542	2.94316e-39
TNFAIP6	0.542	2.77346e-39
CLEC2D	0.541	4.2664e-39
FAIM3	0.541	4.15167e-39
IGHG3	0.541	3.40236e-39
IGLV2-11	0.541	4.78473e-39
IGLV2-14	0.541	3.57444e-39
IGLV2-23	0.541	3.76723e-39
MCTP1	0.541	3.41383e-39
PIM1	0.541	3.40778e-39
TP63	0.541	4.73815e-39
VSIG1	0.541	3.79171e-39
ACTR3	0.54	6.35941e-39
BID	0.54	5.74331e-39
CAPN1	0.54	5.64807e-39
IGKV2-24	0.54	5.57692e-39
IGKV3-20	0.54	5.88564e-39
IGLV3-9	0.54	5.45012e-39
ITGAL	0.54	5.05492e-39
ITGB7	0.54	4.95864e-39
LINC01094	0.54	6.2877e-39
PCED1B-AS1	0.54	4.85174e-39
PI4K2A	0.54	5.25129e-39
PTGER4	0.54	5.15617e-39
SMURF1	0.54	4.95325e-39
SRGN	0.54	5.29758e-39
TFAP2C	0.54	5.69385e-39
TM4SF4	0.54	5.72836e-39
TMEM92-AS1	0.54	5.78346e-39
ARHGEF38-IT1	0.539	8.20013e-39
ASB2	0.539	7.68967e-39
CCL19	0.539	8.95715e-39
GPR1	0.539	7.59781e-39
HLA-DQA2	0.539	7.26061e-39
HLA-DQB1	0.539	9.04155e-39
IGKV3-11	0.539	7.32185e-39
IGLV4-69	0.539	8.14328e-39
IGLV5-45	0.539	8.25381e-39
LRG1	0.539	7.18359e-39
LY86	0.539	9.00718e-39
LYPD5	0.539	8.43633e-39
MX2	0.539	8.82338e-39
NFKBIE	0.539	9.23888e-39
RP4-809F18.2	0.539	9.27873e-39
RUNX2	0.539	7.48397e-39
SCARA3	0.539	7.64936e-39
SPATS2L	0.539	7.32612e-39
SYT12	0.539	8.91316e-39
SYTL5	0.539	8.98226e-39
TBC1D2B	0.539	7.92601e-39
BTBD10	0.538	1.34599e-38
EHBP1	0.538	1.20105e-38
ERMN	0.538	1.29768e-38
IGHV3-30	0.538	1.28607e-38
KPNA2	0.538	1.04748e-38
PDGFRA	0.538	1.07835e-38
RP1	0.538	1.29034e-38
RP11-347P5.1	0.538	1.29537e-38
SAMD9	0.538	1.17006e-38
SFRP4	0.538	1.31297e-38
C19orf33	0.537	1.64782e-38
GNAI2	0.537	2.03609e-38
HMGA1	0.537	1.96694e-38
IGHV1-46	0.537	1.59198e-38
IL27RA	0.537	1.54869e-38
LILRA2	0.537	1.72782e-38
LRRC15	0.537	1.72987e-38
MEX3D	0.537	1.4978e-38
MPEG1	0.537	2.07872e-38
PDE4DIP	0.537	1.56041e-38
PTRF	0.537	2.10791e-38
RP11-1094H24.4	0.537	1.92838e-38
SH3BGRL3	0.537	1.62849e-38
SLC15A4	0.537	1.52579e-38
TRBV19	0.537	1.90946e-38
IGHV3-49	0.536	2.42872e-38
MAFF	0.536	2.59081e-38
MIAT	0.536	2.45989e-38
MMP10	0.536	2.21595e-38
NDE1	0.536	2.83889e-38
P2RX7	0.536	2.67752e-38
PDLIM1	0.536	2.91101e-38
RP4-809F18.1	0.536	2.75741e-38
RTKN2	0.536	2.28996e-38
UBD	0.536	2.61889e-38
VASH2	0.536	2.48619e-38
BTG3	0.535	4.52776e-38
CALD1	0.535	3.54564e-38
CDKN2A	0.535	3.79704e-38
DGKH	0.535	3.87751e-38
IGFL1	0.535	3.83201e-38
IGKC	0.535	4.0128e-38
ITGAV	0.535	4.04066e-38
LGALS1	0.535	3.94478e-38
LINC01281	0.535	4.08081e-38
MMP13	0.535	4.25449e-38
MMP19	0.535	3.20382e-38
NAPSB	0.535	3.91787e-38
PLCD1	0.535	4.25158e-38
PLP2	0.535	4.41531e-38
RAET1E	0.535	3.49161e-38
RASGRP1	0.535	3.61701e-38
SLC7A7	0.535	4.25497e-38
SPRR1B	0.535	3.60268e-38
TRAT1	0.535	3.67503e-38
ARAP1	0.534	5.1295e-38
B3GNT6	0.534	5.06716e-38
CD40LG	0.534	4.9915e-38
IGHV3-48	0.534	6.53132e-38
IGHV3-53	0.534	6.49647e-38
IGHV4-31	0.534	6.44066e-38
LILRB4	0.534	5.31407e-38
LY6E	0.534	5.53529e-38
NPSR1-AS1	0.534	4.99288e-38
PAPSS1	0.534	5.36704e-38
SLC8A1	0.534	5.88408e-38
TICAM1	0.534	4.87104e-38
BTLA	0.533	7.29908e-38
CD209	0.533	7.25155e-38
COL6A3	0.533	9.07177e-38
GPR161	0.533	6.90488e-38
P2RX1	0.533	7.29436e-38
PRDM8	0.533	7.54851e-38
RALA	0.533	7.28105e-38
RNF19B	0.533	9.20544e-38
RP11-399O19.9	0.533	7.37087e-38
SEMA3A	0.533	6.67144e-38
TMEM51-AS1	0.533	8.87427e-38
TRIP13	0.533	8.99872e-38
TTL	0.533	6.81795e-38
VNN2	0.533	8.15556e-38
ANKLE2	0.532	1.20976e-37
C21orf91	0.532	1.24258e-37
C2orf27A	0.532	1.37826e-37
DIRAS1	0.532	1.29601e-37
IGKV1-16	0.532	1.26707e-37
IGKV1-27	0.532	9.7677e-38
IGKV1-9	0.532	9.64343e-38
IGLC3	0.532	1.38415e-37
KIAA1217	0.532	1.13071e-37
LAMP5	0.532	1.31226e-37
LAX1	0.532	1.32391e-37
LIPA	0.532	1.32571e-37
MCM4	0.532	1.07751e-37
MIR7156	0.532	1.24444e-37
POLR3D	0.532	1.17318e-37
SDC4	0.532	1.17119e-37
SLAMF6	0.532	1.3912e-37
STAT3	0.532	1.0567e-37
STEAP4	0.532	1.33121e-37
SYT8	0.532	1.34858e-37
TRBV25-1	0.532	1.1815e-37
TRBV7-9	0.532	1.09611e-37
ACVR1	0.531	1.63112e-37
AP001258.4	0.531	1.65091e-37
IGLV3-10	0.531	2.00471e-37
MSC	0.531	1.50331e-37
MSN	0.531	1.5467e-37
MYO1E	0.531	1.74817e-37
OCIAD2	0.531	1.5347e-37
RNF175	0.531	1.51425e-37
RP11-327F22.1	0.531	1.474e-37
RP11-472M19.2	0.531	1.59559e-37
SDC3	0.531	1.52725e-37
SELL	0.531	1.43282e-37
UBQLN4	0.531	1.54152e-37
AC017060.1	0.53	2.09944e-37
ACBD7	0.53	2.23472e-37
CLDN16	0.53	2.50356e-37
FRMD6	0.53	2.70271e-37
HTR1D	0.53	2.71787e-37
IFNGR1	0.53	2.49451e-37
IGHG2	0.53	2.46239e-37
IGHV1-24	0.53	2.73468e-37
IGHV3-33	0.53	2.5863e-37
KIAA0930	0.53	2.79855e-37
LEPROTL1	0.53	2.09181e-37
RAB42	0.53	2.83299e-37
SERPINB7	0.53	2.70294e-37
ACTB	0.529	2.93056e-37
CLDN1	0.529	2.96766e-37
CTD-2091N23.1	0.529	3.98917e-37
CTTN	0.529	3.27025e-37
DIAPH3	0.529	3.24755e-37
GYG1	0.529	4.01482e-37
IGHV3-73	0.529	4.00978e-37
IGKV1-6	0.529	3.1562e-37
MFGE8	0.529	3.07057e-37
NLRP3	0.529	3.13076e-37
PLIN2	0.529	4.00582e-37
RTP4	0.529	3.52387e-37
SETD7	0.529	3.00322e-37
TRBC2	0.529	3.3462e-37
VNN1	0.529	3.41038e-37
AC006262.4	0.528	5.13831e-37
ARRB2	0.528	4.93403e-37
COL1A2	0.528	4.60792e-37
CST4	0.528	5.47387e-37
IGLV1-47	0.528	5.45801e-37
IL12B	0.528	4.37504e-37
LINC00996	0.528	4.57864e-37
MCM5	0.528	5.90509e-37
PTPLA	0.528	4.70308e-37
RP11-345J18.2	0.528	4.28955e-37
RP11-357P18.2	0.528	5.7598e-37
RP11-730A19.9	0.528	5.12985e-37
SIAH2	0.528	4.61235e-37
TMEM40	0.528	4.67511e-37
TMSB4XP1	0.528	5.84561e-37
UBE2E2	0.528	4.44112e-37
AC012668.2	0.527	8.29142e-37
ANXA2P1	0.527	6.39306e-37
ATIC	0.527	6.22266e-37
DYNC1I2	0.527	8.16997e-37
LGALS17A	0.527	8.35713e-37
PHF19	0.527	8.34672e-37
RP11-414H23.3	0.527	6.48334e-37
RP11-58E21.3	0.527	7.89788e-37
RP11-7F17.7	0.527	6.62991e-37
SAA2-SAA4	0.527	7.80231e-37
SLC18A3	0.527	7.70568e-37
TEX26-AS1	0.527	7.11753e-37
TRAV12-2	0.527	6.71611e-37
TRAV2	0.527	6.45263e-37
AP000695.4	0.526	1.02594e-36
DNMT1	0.526	9.29498e-37
EPYC	0.526	9.80789e-37
F5	0.526	1.03228e-36
IGHV4-28	0.526	9.27607e-37
MYO9B	0.526	1.18646e-36
PIK3CG	0.526	9.72042e-37
PLEKHS1	0.526	9.14089e-37
RIN1	0.526	1.18062e-36
SIGLEC15	0.526	9.89868e-37
SNX7	0.526	1.23051e-36
TMSB10	0.526	1.18016e-36
TRAV12-3	0.526	9.62091e-37
AC007879.7	0.525	1.34656e-36
CERKL	0.525	1.52599e-36
CLECL1	0.525	1.52573e-36
CPZ	0.525	1.42829e-36
IGHV3-72	0.525	1.59745e-36
KNTC1	0.525	1.39189e-36
MCM6	0.525	1.29123e-36
MGAT3-AS1	0.525	1.71444e-36
MS4A7	0.525	1.68677e-36
PNOC	0.525	1.26625e-36
SUN2	0.525	1.65769e-36
TANC2	0.525	1.58127e-36
TRBV28	0.525	1.3374e-36
WDHD1	0.525	1.67095e-36
AC005062.2	0.524	2.30861e-36
C2CD4B	0.524	2.11975e-36
CHI3L1	0.524	2.11461e-36
HNRNPF	0.524	2.03274e-36
IGHG1	0.524	1.8589e-36
IGKV3D-20	0.524	2.14311e-36
KLF16	0.524	2.28155e-36
LACC1	0.524	2.26952e-36
PCED1B	0.524	2.34618e-36
POLD1	0.524	2.339e-36
RP11-440G9.1	0.524	1.90315e-36
SLAMF9	0.524	1.88409e-36
SPATC1	0.524	2.53324e-36
SYNGR2	0.524	2.25506e-36
TEC	0.524	2.41051e-36
TESPA1	0.524	2.0573e-36
TMPRSS2	0.524	2.45065e-36
WISP2	0.524	1.78641e-36
ADRB2	0.523	3.22127e-36
C11orf24	0.523	3.40876e-36
C1QA	0.523	3.08853e-36
CD1A	0.523	3.43939e-36
ERBB3	0.523	3.60808e-36
LRP10	0.523	3.18458e-36
NRBP1	0.523	3.20519e-36
PLIN3	0.523	3.11175e-36
RAB7B	0.523	2.92703e-36
REL	0.523	3.03356e-36
RP11-359E10.1	0.523	2.91738e-36
RP11-56A10.1	0.523	2.58407e-36
RP11-750H9.5	0.523	2.96525e-36
SIT1	0.523	2.91013e-36
TNFSF8	0.523	3.50747e-36
ZNFX1	0.523	2.74328e-36
ABI1	0.522	4.47826e-36
ANKRD22	0.522	3.99569e-36
IGHV2-26	0.522	4.02857e-36
MGAT4B	0.522	3.81512e-36
MYH14	0.522	4.73928e-36
OSGIN2	0.522	4.18166e-36
SOAT1	0.522	4.64201e-36
TRBV3-1	0.522	3.93241e-36
BCAS4	0.521	6.07715e-36
BCL9L	0.521	5.391e-36
C20orf195	0.521	7.15894e-36
HMHA1	0.521	5.3161e-36
IGHV2-5	0.521	5.85898e-36
IGLV1-51	0.521	6.56969e-36
IL18	0.521	6.16663e-36
PRSS21	0.521	7.13803e-36
RASA1	0.521	6.30325e-36
RNF149	0.521	5.26322e-36
RP11-16K12.1	0.521	6.81267e-36
RP11-400N13.3	0.521	7.3142e-36
SCG2	0.521	6.44562e-36
SCRN1	0.521	5.91942e-36
SLC35C1	0.521	6.24292e-36
TAX1BP3	0.521	5.95583e-36
TMEM200A	0.521	7.20315e-36
TNFAIP8L2	0.521	5.79084e-36
AIM2	0.52	7.68846e-36
CD3D	0.52	1.04363e-35
CLEC4G	0.52	8.18925e-36
FEZ2	0.52	8.90769e-36
IGKV1-17	0.52	9.56072e-36
IGLV3-27	0.52	9.08446e-36
NKAIN2	0.52	1.00306e-35
PLEKHF1	0.52	1.04355e-35
RP11-383H13.1	0.52	1.0242e-35
TMPRSS13	0.52	9.1758e-36
AC004067.5	0.519	1.46277e-35
CARD17	0.519	1.47022e-35
FGL2	0.519	1.14219e-35
GRAP2	0.519	1.49599e-35
NPTXR	0.519	1.27238e-35
NRROS	0.519	1.06608e-35
PAK2	0.519	1.29695e-35
PDE9A	0.519	1.42687e-35
RCC1	0.519	1.29563e-35
RNASE6	0.519	1.15081e-35
RP11-277P12.20	0.519	1.07649e-35
RP11-417E7.2	0.519	1.39358e-35
RSPO4	0.519	1.11666e-35
S100A16	0.519	1.39835e-35
TRAV29DV5	0.519	1.1328e-35
XXbac-BPG170G13.31	0.519	1.3816e-35
CDCA4	0.518	2.07701e-35
DOCK7	0.518	1.72985e-35
EMP1	0.518	1.83832e-35
EMP3	0.518	1.64826e-35
GAP43	0.518	2.00222e-35
HERC5	0.518	1.92566e-35
IGHV1-2	0.518	2.01708e-35
IGKV1-8	0.518	1.62247e-35
INPP5D	0.518	1.86987e-35
MAP3K3	0.518	1.66825e-35
MTHFD1L	0.518	1.52444e-35
PTGES	0.518	1.66553e-35
RGS4	0.518	1.57304e-35
RP11-876N24.5	0.518	2.00852e-35
RPS6KA4	0.518	1.92904e-35
RTN4	0.518	2.06428e-35
SLC4A7	0.518	2.0645e-35
TRAV26-1	0.518	1.63272e-35
TRIB2	0.518	1.72497e-35
ZNF831	0.518	2.1174e-35
CRISPLD2	0.517	2.5402e-35
DENND1C	0.517	2.5087e-35
GPSM3	0.517	2.75686e-35
HSPH1	0.517	2.18503e-35
IGHV3-7	0.517	2.99756e-35
NALCN	0.517	2.39327e-35
NYAP2	0.517	2.42854e-35
S100A6	0.517	2.33823e-35
VSTM2L	0.517	2.17843e-35
ZNF80	0.517	2.7903e-35
BCAR3	0.516	4.07093e-35
C1orf112	0.516	3.81591e-35
CD7	0.516	3.65733e-35
FCRL6	0.516	3.63939e-35
IQGAP3	0.516	3.90622e-35
PCSK9	0.516	3.59136e-35
PLS3	0.516	3.3975e-35
PPRC1	0.516	3.13395e-35
RP11-598F7.3	0.516	3.76537e-35
TMC8	0.516	3.94412e-35
ARID5B	0.515	5.16439e-35
DOCK9	0.515	5.7925e-35
GRAMD3	0.515	5.49115e-35
NTN4	0.515	4.41135e-35
RAP2A	0.515	4.92168e-35
RNVU1-10	0.515	5.72767e-35
TRAV22	0.515	5.67301e-35
VASN	0.515	6.07068e-35
AC068580.5	0.514	7.12418e-35
APOBEC3G	0.514	7.56495e-35
C7	0.514	6.61367e-35
CARD9	0.514	8.19328e-35
CHI3L2	0.514	8.04714e-35
EPHA2	0.514	6.52201e-35
GATSL2	0.514	7.40799e-35
HNMT	0.514	7.07648e-35
HTR7	0.514	7.54598e-35
IGHV3-66	0.514	8.28347e-35
IGHV4-55	0.514	8.44685e-35
LY9	0.514	7.34802e-35
MEX3A	0.514	8.7026e-35
PCDHGC3	0.514	7.14647e-35
PDK3	0.514	8.03953e-35
TRAV6	0.514	7.02952e-35
TRBV9	0.514	6.67272e-35
AIDA	0.513	1.08206e-34
B4GALT1	0.513	1.07242e-34
C1QC	0.513	1.16711e-34
CEACAM4	0.513	1.08031e-34
FAM46A	0.513	9.1611e-35
FAM47E-STBD1	0.513	1.00748e-34
GM2A	0.513	1.02467e-34
HCN4	0.513	9.83597e-35
IGKV2-30	0.513	1.1853e-34
LINC01460	0.513	9.33774e-35
MAP3K6	0.513	1.03966e-34
NEDD9	0.513	1.10136e-34
RP5-884M6.1	0.513	9.61104e-35
SMURF2	0.513	8.77389e-35
STOM	0.513	1.18415e-34
SUFU	0.513	9.4835e-35
TAGLN2P1	0.513	1.04803e-34
TWF2	0.513	1.08391e-34
UBASH3A	0.513	1.1303e-34
BCL10	0.512	1.61782e-34
BRCA2	0.512	1.48883e-34
CAMSAP1	0.512	1.26525e-34
CD177	0.512	1.27293e-34
CD68	0.512	1.30161e-34
CDKN2D	0.512	1.46641e-34
CLDN4	0.512	1.25547e-34
CYTH4	0.512	1.55471e-34
ERICH3	0.512	1.47081e-34
GZMK	0.512	1.42839e-34
IGHGP	0.512	1.54836e-34
IGHV4-4	0.512	1.32067e-34
IGKV3-7	0.512	1.48666e-34
MAP4K4	0.512	1.65599e-34
NIPAL4	0.512	1.41672e-34
OLFML2B	0.512	1.44931e-34
PSAP	0.512	1.23298e-34
TEAD1	0.512	1.53927e-34
TRBV4-1	0.512	1.73932e-34
IGKV1D-16	0.511	2.37847e-34
INPP4A	0.511	2.27471e-34
JAK2	0.511	2.41455e-34
RP11-417E7.1	0.511	2.16826e-34
SAMD3	0.511	2.18694e-34
SCN1B	0.511	1.84371e-34
SEMA3B	0.511	2.2306e-34
SRD5A1	0.511	2.4018e-34
TRBV29-1	0.511	2.27013e-34
CD247	0.51	2.50847e-34
DDB2	0.51	3.10229e-34
FAM111B	0.51	2.57265e-34
HLA-DQB1-AS1	0.51	2.92592e-34
HMOX1	0.51	3.25115e-34
IGHV4-61	0.51	3.08e-34
NCAPH	0.51	2.48824e-34
PPAPDC1A	0.51	3.44724e-34
PROSP	0.51	3.2929e-34
PTPN1	0.51	2.46244e-34
TGFBR1	0.51	3.3895e-34
TRBV2	0.51	3.3156e-34
TXLNB	0.51	3.33046e-34
YWHAZ	0.51	2.66122e-34
AC093673.5	0.509	4.78336e-34
LGALS12	0.509	3.70143e-34
MFI2	0.509	4.31574e-34
NDEL1	0.509	3.55839e-34
NUP62	0.509	4.35213e-34
PADI2	0.509	3.9114e-34
B3GNT5	0.508	6.65857e-34
CMPK2	0.508	6.80355e-34
COL5A1	0.508	6.75745e-34
CTD-2369P2.8	0.508	6.17865e-34
DOK3	0.508	5.37692e-34
GFPT2	0.508	5.35668e-34
HIRAP1	0.508	5.54238e-34
ITPKC	0.508	5.71588e-34
NIPAL2	0.508	5.53681e-34
NRIP3	0.508	5.29582e-34
RASGRF1	0.508	6.19526e-34
RP11-876N24.3	0.508	5.00389e-34
SLC17A9	0.508	4.97586e-34
AC234582.1	0.507	7.40377e-34
ADAMDEC1	0.507	8.51862e-34
AKIRIN2	0.507	9.54181e-34
C1QB	0.507	8.00625e-34
CEP170B	0.507	9.55317e-34
DLGAP5	0.507	8.86522e-34
EMR4P	0.507	7.45953e-34
FCER1A	0.507	7.99924e-34
FSTL1	0.507	7.9964e-34
IGHD	0.507	9.13999e-34
IGKV2D-29	0.507	8.84813e-34
JAK1	0.507	7.36903e-34
LMO7	0.507	8.43955e-34
MFAP5	0.507	9.20602e-34
MSL3	0.507	7.18498e-34
NRIP1	0.507	9.57934e-34
SLC22A4	0.507	7.85934e-34
ST14	0.507	8.74311e-34
USP31	0.507	8.90328e-34
WDFY1	0.507	7.71316e-34
AC012368.1	0.506	1.01425e-33
ARHGAP1	0.506	1.1172e-33
CDC42EP5	0.506	1.07101e-33
DGAT2L6	0.506	1.09001e-33
DKK2	0.506	1.16002e-33
FAM129A	0.506	1.02269e-33
GNA12	0.506	1.12785e-33
IGLV2-18	0.506	1.23421e-33
LOXL3	0.506	1.02724e-33
MAPK13	0.506	1.27193e-33
RNU6-403P	0.506	1.2471e-33
S100A4	0.506	1.12474e-33
TANC1	0.506	1.23728e-33
TRAV8-4	0.506	1.01382e-33
TRBV10-3	0.506	1.06379e-33
WFDC21P	0.506	1.00018e-33
XRCC4	0.506	1.04408e-33
ARL10	0.505	1.37113e-33
BRINP2	0.505	1.41196e-33
C3AR1	0.505	1.41607e-33
CSK	0.505	1.79265e-33
DDA1	0.505	1.52316e-33
GPR150	0.505	1.35854e-33
IGKV3D-11	0.505	1.7296e-33
IL7	0.505	1.44733e-33
NOV	0.505	1.83262e-33
PKIB	0.505	1.56029e-33
RGS2	0.505	1.47333e-33
SULT2B1	0.505	1.69959e-33
TNFRSF1A	0.505	1.59493e-33
AC004988.1	0.504	2.34294e-33
ARL6IP5	0.504	2.38259e-33
ECE1	0.504	1.96728e-33
GABRA6	0.504	1.9076e-33
IGLV7-43	0.504	2.14235e-33
IL37	0.504	2.41872e-33
ITPR3	0.504	1.99562e-33
KRT6A	0.504	2.50918e-33
PYHIN1	0.504	1.96344e-33
SEPT8	0.504	2.39024e-33
SNX33	0.504	2.11127e-33
TUBA1C	0.504	2.01634e-33
ZMYND15	0.504	1.98129e-33
ACKR1	0.503	3.35301e-33
APBB1IP	0.503	2.80548e-33
BCL2L14	0.503	2.8245e-33
DRP2	0.503	3.2673e-33
EGFL6	0.503	3.16812e-33
IL17RD	0.503	3.11005e-33
OPN3	0.503	3.03695e-33
PICALM	0.503	3.24385e-33
STRA6	0.503	3.43126e-33
TRIM29	0.503	2.68121e-33
UHRF1	0.503	3.46027e-33
ANLN	0.502	4.79967e-33
ANXA1	0.502	4.75654e-33
ARHGAP32	0.502	4.27513e-33
COL24A1	0.502	4.06669e-33
CXCR6	0.502	4.20775e-33
EOGT	0.502	4.08987e-33
FMO3	0.502	5.17094e-33
IGHV3-20	0.502	5.09378e-33
KCND2	0.502	4.4444e-33
KIAA1644	0.502	3.86501e-33
LEPROT	0.502	4.70961e-33
LINC00968	0.502	4.02805e-33
NLN	0.502	4.385e-33
PDE6A	0.502	4.0344e-33
POLG	0.502	4.25209e-33
RAB11FIP5	0.502	4.77935e-33
RP11-13A1.3	0.502	4.66459e-33
RP11-24F11.2	0.502	4.56088e-33
RP11-51F16.1	0.502	4.22561e-33
RP11-893F2.6	0.502	4.31409e-33
TRAV8-3	0.502	4.83147e-33
C4B	0.501	6.00768e-33
CD300A	0.501	6.16861e-33
DSG2	0.501	6.63004e-33
FGF18	0.501	6.85119e-33
IGHV1OR15-2	0.501	6.092e-33
IGHV1OR15-9	0.501	6.84339e-33
IGHV3-13	0.501	5.30114e-33
IGHV6-1	0.501	6.31262e-33
IGLV10-54	0.501	6.79384e-33
KIF23	0.501	7.19292e-33
PI15	0.501	6.29355e-33
PLD4	0.501	5.78694e-33
RP4-724E16.2	0.501	5.54662e-33
TOP1	0.501	5.5263e-33
TRAV23DV6	0.501	5.98721e-33
TRBV18	0.501	6.24241e-33
B4GALNT3	0.5	8.44795e-33
DEPDC1B	0.5	9.12736e-33
ELOVL6	0.5	7.44782e-33
ESCO2	0.5	9.01866e-33
GLRX	0.5	9.51019e-33
IGHV1-58	0.5	7.40171e-33
LINC00242	0.5	8.8224e-33
MX1	0.5	9.43664e-33
MYO5A	0.5	8.00045e-33
PTPRZ1	0.5	9.68642e-33
RP11-493L12.6	0.5	8.48424e-33
RP11-79H23.3	0.5	7.56228e-33
TMEM140	0.5	8.96564e-33
TRAV12-1	0.5	8.24791e-33
TRIO	0.5	9.76095e-33
VAT1L	0.5	8.25215e-33
ARL6IP6	0.499	1.21202e-32
C12orf5	0.499	1.07551e-32
CASP6	0.499	1.05597e-32
CHEK2	0.499	1.07481e-32
CLU	0.499	1.11804e-32
CTA-384D8.35	0.499	1.13721e-32
CYP24A1	0.499	1.13441e-32
DLGAP4	0.499	1.08851e-32
FNBP1	0.499	1.09542e-32
FTH1P22	0.499	1.24188e-32
IGKV1D-8	0.499	1.04491e-32
LINC00836	0.499	1.09346e-32
MAP3K14	0.499	1.12582e-32
PLK3	0.499	1.39624e-32
TNFRSF10B	0.499	1.17202e-32
YWHAG	0.499	1.22236e-32
CDK5R1	0.498	1.79764e-32
CLEC16A	0.498	1.74051e-32
GS1-44D20.1	0.498	1.81646e-32
IGLV9-49	0.498	1.51368e-32
KDELR3	0.498	1.82122e-32
LIPH	0.498	1.60214e-32
OR5BA1P	0.498	1.58081e-32
RHOG	0.498	1.70863e-32
S100A3	0.498	1.8465e-32
SEMA4C	0.498	1.85142e-32
TRAV14DV4	0.498	1.54463e-32
TUBB6	0.498	1.61709e-32
ATP1B3	0.497	2.42222e-32
CD226	0.497	2.47683e-32
IL32	0.497	2.69255e-32
LIMD2	0.497	2.21202e-32
RP11-93H12.4	0.497	2.05573e-32
SERTAD2	0.497	2.30303e-32
SLIT2	0.497	2.06107e-32
STAT5A	0.497	2.47001e-32
TMEM237	0.497	2.17997e-32
TNFRSF13B	0.497	2.24122e-32
TRBV5-6	0.497	2.19216e-32
VAT1	0.497	2.26231e-32
AFAP1	0.496	3.12414e-32
ARHGAP10	0.496	3.448e-32
CASP4	0.496	2.98328e-32
CEACAM3	0.496	3.37901e-32
CMTM6	0.496	3.70308e-32
IGHV1-45	0.496	3.67681e-32
IGKV2D-40	0.496	3.4426e-32
IGKV3D-15	0.496	3.54132e-32
KLHL34	0.496	2.88323e-32
RP11-876N24.4	0.496	3.72283e-32
RP5-1028K7.2	0.496	3.62709e-32
SIGLEC7	0.496	3.18804e-32
SLC31A2	0.496	2.89236e-32
ZDHHC20	0.496	2.99249e-32
AC011899.9	0.495	5.10484e-32
AD000864.6	0.495	4.43541e-32
C10orf10	0.495	4.66688e-32
CRLF1	0.495	4.01781e-32
CXCL13	0.495	4.63929e-32
CXCR2	0.495	4.20744e-32
DUSP4	0.495	4.58785e-32
DUSP6	0.495	5.04265e-32
FAM109B	0.495	4.73408e-32
FUT7	0.495	4.22947e-32
HSPA6	0.495	5.00264e-32
IGHV3-64	0.495	4.91595e-32
KIAA0020	0.495	5.04479e-32
KLHDC7B	0.495	4.06285e-32
LITAF	0.495	4.76635e-32
MMP9	0.495	4.30856e-32
RLTPR	0.495	4.05029e-32
SPP1	0.495	4.10272e-32
SRGAP2C	0.495	3.84516e-32
TGFB2-AS1	0.495	4.17936e-32
TMEM63A	0.495	4.88299e-32
TRBV6-1	0.495	5.00548e-32
AC006129.2	0.494	6.93031e-32
ANK1	0.494	5.55836e-32
BLM	0.494	7.00866e-32
BTG1	0.494	6.55743e-32
CAPN8	0.494	5.82498e-32
CD79A	0.494	5.9066e-32
CDYL	0.494	5.63665e-32
CST6	0.494	5.25905e-32
EMILIN1	0.494	5.82412e-32
NEURL3	0.494	6.47374e-32
PODN	0.494	5.3113e-32
RAD51B	0.494	5.63027e-32
RP11-473M14.3	0.494	6.22815e-32
RP11-586K2.1	0.494	6.1787e-32
TMEM184A	0.494	5.27857e-32
AC025171.1	0.493	9.50441e-32
BNC1	0.493	7.56286e-32
BPIFB1	0.493	7.91949e-32
FCGR3A	0.493	9.12913e-32
HCG4P11	0.493	8.21165e-32
IL22RA2	0.493	8.16597e-32
IL31RA	0.493	7.53357e-32
IL36RN	0.493	7.29022e-32
MRC2	0.493	8.6389e-32
OR2I1P	0.493	7.49962e-32
RAD51	0.493	7.81061e-32
RBBP8	0.493	8.11331e-32
TRG-AS1	0.493	8.39315e-32
AMPD1	0.492	1.00315e-31
CBLN1	0.492	1.09518e-31
CCL2	0.492	1.0588e-31
CORO2A	0.492	1.06953e-31
ETV6	0.492	1.13112e-31
FCAR	0.492	1.22329e-31
FCRLB	0.492	1.21674e-31
GRK6	0.492	1.23299e-31
HLA-DRB9	0.492	1.29883e-31
IGHJ3	0.492	1.36877e-31
KIAA1024	0.492	1.26168e-31
LCK	0.492	1.03868e-31
LINC01138	0.492	1.25715e-31
MYBPH	0.492	1.21404e-31
MZB1	0.492	1.33235e-31
NCF1	0.492	1.27072e-31
NLRP12	0.492	1.20337e-31
PALLD	0.492	1.10451e-31
PIK3CA	0.492	1.12345e-31
PKP2	0.492	1.22997e-31
SH3TC2	0.492	1.31755e-31
SLC11A1	0.492	9.99218e-32
UBE2D1	0.492	1.04014e-31
UPK2	0.492	1.12953e-31
AC012462.1	0.491	1.59443e-31
ACKR4	0.491	1.45946e-31
AP3S1	0.491	1.49328e-31
CCSAP	0.491	1.54838e-31
CMKLR1	0.491	1.43318e-31
CTA-384D8.31	0.491	1.6977e-31
FCRL3	0.491	1.50911e-31
GPR174	0.491	1.39038e-31
GSG2	0.491	1.75604e-31
IGHV1-69	0.491	1.45674e-31
KIAA1549L	0.491	1.61051e-31
LPXN	0.491	1.70924e-31
MAL2	0.491	1.53409e-31
NUP93	0.491	1.78291e-31
PGAM1P4	0.491	1.55258e-31
RELA	0.491	1.49963e-31
SAT1	0.491	1.67205e-31
SIPA1	0.491	1.52273e-31
SLC4A11	0.491	1.5367e-31
AC098614.2	0.49	2.39115e-31
APOL3	0.49	2.11434e-31
FCRL5	0.49	2.5566e-31
GLRX3	0.49	2.17542e-31
KDM5B	0.49	2.05981e-31
LMCD1	0.49	2.58671e-31
MYO1D	0.49	2.02019e-31
RALGPS2	0.49	1.98131e-31
SDK1	0.49	2.42354e-31
AC133644.2	0.489	3.1081e-31
APOBEC3C	0.489	3.07004e-31
CENPI	0.489	3.2343e-31
ELFN2	0.489	3.1592e-31
EMILIN2	0.489	3.5837e-31
LACTB	0.489	2.99329e-31
MFHAS1	0.489	3.00319e-31
PRSS12	0.489	3.17539e-31
SEMA4F	0.489	2.70425e-31
AC007750.5	0.488	4.40449e-31
ATP11C	0.488	3.91201e-31
CAPG	0.488	3.80567e-31
ENTHD1	0.488	4.31273e-31
KLRB1	0.488	3.72558e-31
MIDN	0.488	4.92755e-31
MMP2	0.488	3.64547e-31
NRP2	0.488	4.38479e-31
PEA15	0.488	4.29624e-31
PRSS22	0.488	3.6164e-31
RASAL2	0.488	4.19009e-31
RHOF	0.488	3.72143e-31
SHCBP1	0.488	4.18813e-31
TGIF1	0.488	4.44374e-31
ADAR	0.487	5.70675e-31
ADCY8	0.487	4.98508e-31
ATP10A	0.487	5.07618e-31
C17orf53	0.487	5.05655e-31
C2orf54	0.487	6.03007e-31
CMTM1	0.487	5.04509e-31
CTB-61M7.2	0.487	5.27464e-31
DEGS1	0.487	5.43216e-31
FAM3C2	0.487	5.84729e-31
FAM83A-AS1	0.487	5.90024e-31
GLCE	0.487	6.32024e-31
GPR65	0.487	5.37049e-31
HSH2D	0.487	5.12679e-31
LMNB1	0.487	5.77162e-31
MBNL1	0.487	5.11701e-31
MELK	0.487	5.26433e-31
MICAL1	0.487	5.7024e-31
RP11-53M11.3	0.487	5.69997e-31
RP5-944M2.3	0.487	5.3379e-31
SLC25A43	0.487	6.29648e-31
SNX8	0.487	5.91836e-31
SULF1	0.487	4.9776e-31
TRBV7-3	0.487	6.63747e-31
WDR44	0.487	5.6323e-31
XG	0.487	5.27697e-31
ZDHHC16	0.487	6.79287e-31
ADAMTS12	0.486	8.86483e-31
ANKRD44	0.486	7.99207e-31
CD207	0.486	8.70928e-31
CDSN	0.486	8.14462e-31
CLDN11	0.486	6.89007e-31
EPHX3	0.486	6.9086e-31
GSTCD	0.486	7.12469e-31
HLA-DRB6	0.486	9.02699e-31
HTR2A	0.486	9.17489e-31
MYBPC2	0.486	8.37478e-31
NTAN1P3	0.486	7.59259e-31
RABIF	0.486	9.16971e-31
RHOV	0.486	8.52233e-31
RP11-697K23.3	0.486	7.36833e-31
SCN9A	0.486	6.87276e-31
SIGLEC10	0.486	8.32054e-31
SLC25A37	0.486	7.57129e-31
SPIB	0.486	8.18566e-31
SRPK1	0.486	6.97108e-31
TGM1	0.486	7.20265e-31
TRABD2B	0.486	9.02768e-31
TRAV8-1	0.486	7.64514e-31
AC104654.2	0.485	1.14038e-30
CAND1	0.485	9.66116e-31
KIAA0125	0.485	1.14101e-30
LSR	0.485	9.79004e-31
PDK1	0.485	1.06271e-30
PRR5L	0.485	9.49457e-31
RP11-492E3.2	0.485	1.17625e-30
TRAV5	0.485	1.23239e-30
AC006262.5	0.484	1.3338e-30
ASPHD1	0.484	1.73323e-30
CHPF2	0.484	1.39859e-30
EPHA1-AS1	0.484	1.33141e-30
MKI67	0.484	1.40738e-30
S100Z	0.484	1.71391e-30
S1PR4	0.484	1.42764e-30
SLC6A12	0.484	1.63215e-30
STAMBPL1	0.484	1.42401e-30
[truncated: 14,643 more rows]
